# Supplementary material for: Vulnerable Nucleotide Pools and Genomic Instability in Yeast Strains with Deletion of the ADE12 Gene Encoding for Adenylosuccinate Synthetase
Source: Int J Mol Sci. 2025 Apr 8;26(8):3458. doi: 10.3390/ijms26083458 (PMC12026682; doi:10.3390/ijms26083458)
Supplement: Supplementary file 1 [file ijms-26-03458-s001.zip]

Archive with 1 entries (1 files):
- ijms-3545224-supplementary.pdf
